# Supplementary material for: Clinical Prediction Nomograms to Assess Overall Survival and Disease-Specific Survival of Patients with Salivary Gland Adenoid Cystic Carcinoma
Source: Biomed Res Int. 2022 Aug 29;2022:7894523. doi: 10.1155/2022/7894523 (PMC9444442; doi:10.1155/2022/7894523)
Supplement: Supplementary Materials — Table S1: coefficients of each predictor returned by Cox regression. [file 7894523.f1.zip]

Archive with 2 entries (2 files):
- Table S1.docx
- TRIPOD Checklist .docx
